# Supplementary material for: Are teenagers in Kenya physically active? The nexus between physical activity and nutrition status of Kenyan teenagers: A cross-sectional study
Source: PLOS Glob Public Health. 2026 Jan 29;6(1):e0005807. doi: 10.1371/journal.pgph.0005807 (PMC12854453; doi:10.1371/journal.pgph.0005807)
Supplement: S1 Dataset — (XLSX) [file pgph.0005807.s002.xlsx]

## Sheet: Raw_anonymized_dataset
participant_ID	age_years	combined_PA_Level_teenager7daysperiod	sex	average_weight_kg	average_height_cm	average_waist_circumference_cm	WAZ_WHO	HAZ_WHO	BAZ_WHO
MT073	18	2	2	46.8	163.05	65.81		-0.01	-1.45
MT074	14	2	1	41.15	163.1	66.1		-0.75	-2.39
MT075	16	1	1	61.01	177.75	73.45		0.37	-0.71
MT076	17	2	1	47.2	157.05	65.6		-2.39	-0.85
MT077	18	2	2	44	163.6	61		0.07	-2.03
MT078	17	2	1	53.9	174.1	68		-0.26	-1.7
MT289	14	2	1	47.2	159.05	67.65		0.14	0.1
MT290	15	2	2	45.8	152.75	67.3		-1.43	-0.37
MT291	14	2	2	44.31	155.55	66.05		-0.52	-0.44
MT292	14	2	1	46	162	70.45		-0.74	-0.98
MT293	16	2	2	63.2	159	74.45		-0.54	1.18
MT217	16	1	2	57.8	158.7	77.5		-0.58	0.67
MT218	14	1	1	41.25	156.1	58.05		-1.17	-1.16
MT219	14	2	2	57.45	153.8	77.35		-1.05	1.27
MT221	16	2	1	46.7	166.1	89.05		-1.1	-1.92
MT222	15	2	2	56.5	164.25	72.3		0.27	0.1
MT145	14	1	2	46.3	168.6	62.35		1.24	-1.52
MT146	14	1	1	30.15	148.1	58.1		-1.54	-3.24
MT147	14	2	1	40.15	151.55	67.45		-2.06	-1
MT148	17	2	1	45.2	155.7	67.3		-2.63	-1.15
MT149	14	1	2	57.2	155.83	76.3		-0.5	1.25
MT150	17	2	1	51.05	170	72.3		-0.8	-1.76
MT001	17	1	2	52.35	151.55	84.4		-1.73	0.49
MT002	15	1	1	49.4	167.7	64.9		-0.41	-1.19
MT003	16	1	2	46.95	150.5	71.5		-1.8	-0.03
MT005	15	1	1	52.1	160	72.7		-1.58	-0.01
MT006	15	2	1	59	170	71.5		-0.13	0.12
MT007	14	2	1	35.75	179.2	67.2		2.61	-5.46
MT008	14	1	2	42.85	154.1	68		-0.44	-0.38
MT009	15	1	1	44.2	161	64.1		-1.33	-1.52
MT010	17	1	1	50.2	161.05	67.5		-1.86	-0.75
MT011	14	1	2	44.2	151.5	64.8		-1.03	-0.01
MT012	14	1	2	53.65	158.6	68.9		-0.23	0.56
MT013	16	1	2	57.63	159.25	72.8		-0.53	0.53
MT014	17	1	2	68.65	161.1	76.3		-0.27	1.44
MT151	14	1	2	31.6	154.85	53.3		-0.5	-3.47
MT152	15	2	2	35.25	152.35	61.2		-1.41	-2.48
MT153	14	1	1	49.75	156.2	69.5		-1.02	0.5
MT154	15	1	1	43	156.8	66.5		-1.62	-1.12
MT155	16	2	1	45.45	156.13	68.6		-2.48	-1.06
MT156	15	2	2	45.45	155.6	66.23		-1	-0.7
MT157	16	1	2	49.14	153.2	74.4		-1.43	-0.01
MT158	14	1	1	50.03	158.2	70.6		-0.6	0.42
MT159	15	1	1	48.64	153.8	68.4		-1.99	0.28
MT294	15	1	2	58.45	159.05	75.7		-0.44	0.83
MT295	15	1	2	45.14	155.3	63.15		-0.96	-0.62
MT296	16	1	1	50.05	162	69.5		-1.43	-0.62
MT297	14	2	2	51.2	161.95	73.4		0.2	-0.1
MT298	17	2	2	51.5	159.5	67.6		-0.5	-0.28
MT299	16	2	2	57.95	152.5	78.1		-1.49	1.18
MT300	15	1	1	43.3	160.05	65		-1.42	-1.59
MT301	14	2	1	61.35	175.4	79.85		1.86	0.47
MT223	16	1	2	46.75	155.05	62.4		-1.16	-0.56
MT224	17	2	1	56.65	168.05	78.5		-1.03	-0.55
MT225	14	2	2	54.45	165.6	65.15		0.64	-0.05
MY226	16	3	1	71	184.1	71.35		1.3	0.06
MT226	17	2	1	55.8	167.2	72.4		-1.11	-0.55
MT227	18	3	1	69.85	174.2	76.1		-0.28	0.41
MT227	15	2	1	53.7	163	69.02		-1.14	-0.03
MT228	14	2	2	42.45	151.55	65.45		-0.8	-0.19
MT229	15	1	1	35.8	155	62.15		-1.93	-2.92
MT080	16	1	2	71.7	169	85		0.94	1.21
MT081	14	1	2	49.4	159	69		0	0.07
MT082	14	1	2	44.75	162.1	68.5		0.12	-1.3
MT082	18	1	2	61.05	156.5	76		-1	1.03
MT083	17	2	2	50.65	165	63		0.3	-0.97
MT084	17	1	2	55.65	166	74.9		0.46	-0.32
MT085	15	2	1	47.5	160	61.9		-1.48	-0.73
MT086	16	1	2	52.7	156.4	70.5		-0.93	0.23
MT087	16	1	2	58.2	156	72		-0.97	0.94
MT088	17	1	2	70.35	168	75		0.76	1.06
MT015	15	2	1	51.7	172.5	63.5		0.18	-1.32
MT016	17	1	2	33.7	154.3	58.5		-1.3	-3.34
MT017	17	1	2	46.7	156.8	63.9		-0.91	-0.76
MT018	14	1	1	31.15	145.3	58.7		-2.05	-2.43
MT019	14	1	2	46.8	166.5	64.4		0.99	-1.16
MT020	14	2	2	38.35	163.5	58		0.95	-2.46
MT021	15	1	2	45.6	164.5	62.5		0.4	-1.47
MT022	14	1	1	61.7	168.45	74.4		1.26	1.16
MT023	17	1	2	42.95	156.4	59.45		-0.97	-1.4
MT025	14	2	2	53.15	152	66.5		-0.83	1.23
MT024	14	1	2	33.65	147.5	53.9		-1.81	-2.02
MT302	17	2	2	57.75	151.05	77.6		-1.8	1.15
MT303	15	1	2	52.14	155.65	75.45		-0.96	0.35
MT304	15	1	1	57.6	173	72.95		0.29	-0.34
MT305	17	2	2	56.5	141.05	78		-3.3	1.81
MT306	16	2	1	51.3	153.01	69.7		-2.69	0.43
MT307	16	1	1	45.95	156.25	65.7		-2.35	-0.87
MT308	14	1	2	62.3	151.1	83.6		-1.52	1.84
MT309	14	2	1	41.7	146.75	65.5		-1.83	0.27
MT310	17	1	2	56.75	158.4	67.6		-0.7	0.42
MT311	15	2	2	61.1	159.95	77.7		-0.29	1.06
MT160	17	2	1	49	167.4	66.2		-1.06	-1.73
MT161	16	2	2	50.95	156.35	111.6		-0.97	-0.06
MT162	17	1	2	52.9	159.2	74.4		-0.58	-0.13
MT163	14	1	1	45.2	167.8	67.8		0.47	-1.65
MT164	16	1	1	45.1	159.5	67.9		-1.74	-1.29
MT165	16	1	2	39.2	158.5	64.8		-0.61	-2.36
MT166	14	1	2	55.3	167.8	71.6		1.07	-0.04
MT167	14	2	1	40.05	155.2	66.5		-1.09	-1.25
MT168	14	1	2	41.45	150.3	67.2		-1.34	-0.47
MT169	14	1	2	57.25	162.4	70.6		0.71	0.9
MT170	14	1	1	56.34	161.3	69.8		-0.86	0.73
MT230	16	2	1	53.15	167	65.1		-0.88	-0.7
MT221	18	1	2	64.85	166.25	66.1		0.48	0.65
MT232	14	1	2	58.3	158.1	67.2		-0.34	1.09
MT233	16	3	1	58	178.2	70.25		0.46	-1.18
MT234	14	3	2	44.05	163.2	61.1		0.81	-1.14
MT235	14	2	2	43.4	151.25	60.15		-1.34	-0.31
MT236	17	2	1	64.1	167	75.25		-1.2	0.47
MT237	14	2	2	53.2	164	67.2		0.47	-0.03
MT239	14	2	1	36.9	151.3	57.25		-1.22	-1.4
MT239	16	2	1	53.45	170.68	66.2		-0.43	-1.07
MT317	17	2	2	57.2	153.3	78		-1.46	0.92
MT315	14	2	1	53.6	163.3	80		0	0.43
MT316	16	2	1	49.95	159.3	71.4		-1.81	-0.37
MT240	14	2	1	60.75	174.1	70.2		0.79	0.17
MT241	19	1	1	72.15	178.15	84.45		0.22	0.19
MT242	15	1	2	56.95	158	78.15		-0.66	0.67
MT243	13	1	2	36.7	148.3	59.15		-1.21	-0.99
MT244	15	1	2	57.85	156.35	75.35		-0.83	0.99
MT245	14	2	1	37.25	142.2	64.25		-2.01	0.03
MT246	16	3	1	55.05	179.05	69.05		0.78	-1.6
MT247	14	2	1	41.42	154.7	62.7		-1.59	-1.06
MT026	17	1	1	63.65	175.6	66.2		-0.07	-0.4
MT027	18	1	1	60.9	168.5	75.9		-1.04	-0.13
MT028	17	1	1	60.8	174.5	71.5		-0.22	-0.68
MT029	16	1	1	56.85	171	66.5		-0.42	-0.57
MT030	14	1	2	52.25	156.6	67.5		-0.44	0.6
MT031	15	1	2	48.5	153.5	66.5		-1.23	0.09
MT032	17	1	1	59.5	165.2	70		-1.37	0.16
MT033	16	1	1	65.25	170.05	78.8		-0.64	0.52
MT034	16	1	1	34.3	148.5	55.2		-3.2	-2.7
MT035	14	1	2	54.85	161.5	66.5		0.54	0.68
MT036	14	1	2	45.8	148.8	63.2		-1.2	0.61
MT171	14	1	1	50.2	162.3	70.9		-0.66	-0.21
MT172	18	1	2	46.85	161.5	63.2		-0.24	-1.27
MT173	14	1	1	38.05	152.6	64.8		-0.73	-1.12
MT174	16	2	2	61.25	165	73.6		0.34	0.51
MT175	17	2	1	61.05	166.8	76.5		-1.2	0.16
MT089	14	1	2	74.45	174	75		1.84	1.31
MT090	17	1	2	47.8	166	60		0.45	-1.54
MT092	15	1	1	48.5	156.2	65		-2.07	-0.2
MT093	14	2	1	36.95	154.5	61.5		-1.57	-2.22
MT094	17	2	1	52	166.8	68.5		-1.17	-1.14
MT095	14	2	2	55.45	167	75.5		0.82	-0.07
MT096	14	1	2	51.9	169	72		1.42	-0.5
MT097	15	2	1	52.8	159.3	64		-1.71	0.14
MT098	14	2	1	32.35	147.3	62.04		-1.92	-2.37
MT099	15	2	1	42	164.5	65.2		-0.91	-2.56
MT100	17	2	1	44.7	167.3	66		-1.08	-2.68
MT101	17	1	2	61.25	163.2	65.5		0.05	0.59
MT248	14	2	1	46.8	161.48	64.5		-0.07	-0.43
MT249	17	1	1	61.35	179.8	70.5		0.49	-1.12
MT250	18	1	2	51.7	152.3	61.8		-1.65	0.28
MT251	18	1	2	58.15	168	69.25		0.75	-0.23
MT252	17	1	2	57.95	155.55	63.15		-1.13	0.8
MT253	18	2	2	63.45	164.48	77.45		0.21	0.64
MT318	16	1	2	52.95	156.5	67.3		-0.92	0.25
MT319	17	2	2	55.35	178.5	70.1		2.34	-1.53
MT320	17	1	1	49.05	163.6	72.7		-1.6	-1.32
MT321	16	1	2	47.15	157.5	63.3		-0.74	-0.64
MT322	18	2	2	44.55	151.3	60.4		-1.78	-0.65
MT323	14	1	1	28.6	131.6	61.5		-3.58	-1.04
MT324	16	2	1	50.15	167.8	74		-0.71	-1.27
MT325	17	2	1	62.8	165	75.6		-1.47	0.49
MT326	15	2	1	52.35	163.7	69.95		-0.84	-0.18
MT327	17	2	1	65.3	171.7	78.95		-0.48	0.33
MT328	16	2	2	59.95	163.05	72.35		0.06	0.54
MT329	18	1	1	49.35	161.2	73.5		-2.02	-1.14
MT330	18	2	1	51.75	165.8	70		-1.42	-1.26
MT331	16	2	1	51.35	165.55	64.4		-1.12	-0.89
MT332	15	2	2	63.3	159.95	74.7		-0.32	1.23
MT333	15	1	1	56.25	161.1	67.3		-1.22	0.59
MT334	16	2	1	59.25	171.15	70.8		-0.49	-0.32
MT102	17	2	1	43.25	156	68		-2.67	-1.7
MT103	17	1	1	54.25	166.3	65.2		-1.19	-0.66
MT104	17	1	2	62.35	167	67.2		0.61	0.39
MT105	18	2	2	49.95	162.9	70		-0.04	-0.92
MT106	17	2	2	65.2	156.5	79		-0.99	1.43
MT107	17	2	2	49.9	157.1	70.5		-0.88	-0.33
MT108	16	1	2	41.7	153	61.6		-1.41	-1.17
MT109	15	1	2	53.1	162.9	65		0.17	-0.08
MT110	17	1	1	65.26	167.2	70.2		-1.06	0.71
MT111	15	1	2	62.35	164	70.2		0.24	0.8
MT177	15	1	1	54.25	164.5	68.8		-0.97	-0.11
MT178	17	1	1	51.3	173.7	66.1		-0.31	-2.13
MT176	14	2	1	49.9	168.1	71.3		0.19	-0.84
MT179	18	1	1	44.55	167.9	67.4		-1.12	-2.94
MT180	14	2	1	37.3	144.1	68.6		-2.59	-0.53
MT181	17	2	2	67.2	168.5	78.4		0.84	0.77
MT182	17	1	1	50.7	162.7	69		-1.77	-0.99
MT183	15	1	1	38.55	151.3	65.6		-2.51	-1.61
MT184	14	1	1	36	152.1	60		-1.31	-1.88
MT254	16	2	1	51.75	165.45	67.1		-1.26	-0.94
MT255	15	2	1	51.05	160.83	68.4		-1.41	-0.22
MT256	15	2	1	42.55	162.2	64		-1.15	-2.06
MT257	18	1	1	60.55	180.2	70.25		0.52	-1.35
MT258	14	2	2	30.6	141.3	61.25		-2.43	-1.91
MT259	14	2	2	42.7	149.6	58.1		-1.27	-0.06
MT260	14	1	2	54.65	172.5	70.2		1.75	-0.55
MT261	15	2	1	51.05	163.9	72.15		-0.73	-0.37
MT036	17	1	2	53.15	164.5	72.5		0.24	-0.53
MT037	18	1	2	51.55	157.5	63.5		-0.85	-0.17
MT038	18	2	1	45.15	159.5	61.2		-2.25	-1.77
MT039	18	1	1	61.85	176.5	69.5		0.02	-0.8
MT040	17	1	1	51.05	158.5	63.2		-2.36	-0.53
MT041	14	2	1	37.1	145	63.2		-2.63	-0.77
MT042	14	1	1	35.6	162.3	58.3		0.36	-3.43
MT043	16	2	1	56.8	167.2	67.5		-0.79	-0.11
MT044	14	1	1	54	162.5	68.2		-0.58	0.38
MT112	18	1	2	80.05	167	92		0.59	1.84
MT113	17	2	1	58.06	169.2	65		-0.9	-0.49
MT114	18	2	2	53.4	168.9	70		0.88	-0.95
MT115	18	1	2	58.35	169.8	68.2		1.02	-0.37
MT116	18	2	2	47.55	161.6	62.5		-0.23	-1.18
MT117	18	2	2	50.28	169.2	65		0.93	-1.46
MT118	17	1	2	71.05	154.2	79.5		-1.33	2.07
MT119	16	2	2	64.3	168.4	75		0.84	0.54
MT120	15	2	2	48.65	159.3	67.5		-0.46	-0.54
MT121	17	1	2	61.35	154	76		-1.35	1.28
MT335	18	2	2	71.7	169.95	75.2		1.04	1
MT336	18	2	1	38.95	158.85	62.2		-2.33	-3.17
MT337	19	2	1	67.8	169.95	72.45		-0.9	0.42
MT338	18	1	2	61.35	156.75	74.6		-0.97	1.03
MT339	17	1	2	50.05	149.7	74.3		-2.02	0.34
MT340	17	2	2	49.85	164	65.05		0.14	-1.01
MT185	16	1	1	44.4	161.3	64.8		-1.6	-1.73
MT186	19	1	2	68.05	168.5	77.4		0.82	0.74
MT262	16	2	2	42.5	152	62.3		-1.6	-0.98
MT263	16	1	2	51.1	151.35	71.3		-1.65	0.5
MT045	16	1	2	56.05	159	67.5		-0.54	0.43
MT046	16	2	2	51.55	156.3	66		-0.93	0.1
MT047	15	1	2	45.85	150.2	59		-1.69	0.02
MT048	17	2	2	44.6	150	69		-1.93	-0.45
MT341	18	1	1	56.75	171.6	63.5		-0.62	-1
MT342	17	1	1	67.3	172.7	70.3		-0.41	0.39
MT343	18	1	2	66.15	157.2	70		-0.9	1.44
MT345	17	2	2	45.5	147.5	69.05		-2.33	-0.09
MT346	18	1	1	59.95	182.8	72.3		0.89	-1.66
MT122	18	2	2	76.05	168	85		0.74	1.49
MT123	18	1	2	59.28	164	65		0.13	0.21
MT124	17	1	2	58.2	159.2	72		-0.57	0.54
MT125	18	2	1	51.27	168.1	67		-1.09	-1.56
MT126	18	1	2	57.25	164	65		0.14	-0.01
MT127	14	2	2	39.8	159.7	61		-0.23	-2.1
MT128	15	2	2	39.5	158	62		-0.65	-2.17
MT187	18	1	2	58.8	162.55	69.32		-0.09	0.29
MT188	18	1	1	72.8	170.9	78.5		-0.72	0.97
MT189	18	1	1	66.65	181.2	74		0.66	-0.61
MT190	18	1	1	64.05	172.8	69		-0.46	-0.11
MT191	17	1	2	67.46	169.3	73.4		0.95	0.69
MT192	18	1	1	58.7	163.7	61.4		-1.7	0.01
MR193	18	1	1	58.7	164.9	67.1		-1.59	-0.21
MT194	17	1	2	54.06	159.7	64.3		-0.49	0.01
MT264	18	1	2	50.28	158.25	63.25		-0.74	-0.42
MT265	17	1	2	61.45	165.65	72		0.4	0.36
MT266	18	2	1	70.9	178	73.25		0.22	0.16
MT266	18	1	1	49.16	158	60.3		-2.49	-0.88
MT267	17	2	1	54.05	160.25	69.8		-2.09	-0.2
MT268	17	1	2	53.05	152.1	69.2		-1.66	0.51
MT269	18	2	1	72.05	176.25	74.6		0	0.47
MT270	18	1	2	50.75	160.25	67.4		-0.43	-0.54
MT050	16	1	1	53.9	167.2	64.3		-1.01	-0.73
MT051	18	2	1	66.8	173.2	76.5		-0.41	0.16
MT049	15	2	2	55.5	153.2	65.8		-1.3	0.97
MT052	17	1	2	53.8	158.2	69.5		-0.71	0.12
MT053	15	2	2	68.15	178.9	78.5		2.47	0.32
MT054	14	2	2	45.8	147	63.8		-1.54	0.73
MT195	18	1	2	49.2	152	72.5		-1.68	0
MT196	17	2	1	53.07	162.4	64.8		-1.76	-0.51
MT197	18	1	1	58.2	168.3	72.4		-1.07	-0.48
MT198	17	2	1	69.4	175.35	72.2		-0.07	0.37
MT199	18	1	1	75.24	177.8	81.2		0.18	0.54
MT200	17	1	2	56.3	157.2	64.3		-0.87	0.49
MT201	16	2	2	56.2	157.1	63.8		-0.85	0.55
MT130	17	2	1	53.25	165	68		-1.49	-0.85
MT131	18	1	2	64	162	74		-0.16	0.9
MT132	18	1	2	59.25	165.2	66		0.32	0.14
MT134	17	2	1	49.23	164	64		-1.58	-1.39
MT133	18	1	2	62.45	169.2	69		0.92	0.13
MT129	17	2	1	50.37	166.2	70		-1.27	-1.4
MT344	18	2	1	58.65	163.5	64.3		-1.74	0
MT347	15	1	1	51.25	169.75	64.3		-0.36	-1.21
MT348	18	2	2	57.7	151.2	67.9		-1.81	1.1
MT349	18	1	1	65.95	156.2	67.2		-2.7	1.5
MT350	17	2	1	59.95	172.3	64		-0.44	-0.45
MT351	16	1	2	68.55	168.85	74.6		0.9	0.91
MT352	18	2	1	55.75	168.5	68.7		-1.04	-0.85
MT271	18	1	1	64.35	167.05	72.25		-1.22	0.45
MT272	18	2	2	71.42	169.1	81.35		0.91	1.02
MT273	18	1	2	52.35	158.25	68.4		-0.74	-0.14
MT274	18	1	1	56.01	159.1	70.1		-2.29	0.13
MT275	18	1	1	62.55	165.1	73.35		-1.52	0.35
MT276	17	2	1	58	160.85	69.4		-1.94	0.38
MT278	17	1	2	53.15	156	68.6		-1.06	0.2
MT055	18	1	1	58.8	167.8	70.5		-1.14	-0.35
MT056	14	1	1	40.8	152.5	65.8		-0.76	-0.44
MT057	16	1	1	53.65	168.5	72.8		-0.76	-0.83
MT058	18	1	1	58.25	173.6	76.5		-0.36	-1.01
MT059	18	1	2	52.8	163.5	63.7		0.06	-0.54
MT060	14	1	2	44.9	150.8	66.8		-1.49	-0.09
MT061	15	1	1	39.35	160	65		-1.26	-2.53
MT062	15	1	1	53.8	175	67.4		0.67	-1.1
MT063	18	1	1	53.65	166.5	64.5		-1.3	-0.96
MT202	18	2	2	63.01	162.4	66.7		-0.12	0.73
MT203	17	1	1	68.3	170.8	74.5		-0.7	0.6
MT204	18	1	1	78.6	179.55	78.9		0.44	0.82
MT205	18	1	1	53.4	167.8	67.2		-1.14	-1.18
MT206	17	2	1	67.8	174.3	71.3		-0.18	0.33
MT207	19	1	1	76.53	169.2	82.4		-1.01	1.33
MT208	17	1	2	53.6	156.7	68.2		-0.95	0.2
MT209	15	1	1	58.2	156.7	64.8		-2.07	1.06
MT210	17	1	2	61.7	166.5	68.4		0.53	0.34
MT211	16	2	1	53	158.9	68.8		-2.11	-0.05
MT313	18	1	2	56.35	156.5	65		-1	0.52
MT353	18	1	2	50.9	143.7	71.5		-2.95	0.95
MT354	18	2	1	58.95	171.3	65.3		-0.68	-0.69
MT355	18	2	1	60.2	163.2	65.7		-1.77	0.24
MT356	17	1	1	52.75	167.3	61.2		-1.15	-1.12
MT357	17	1	2	48.65	157.5	66.85		-0.82	-0.55
MT358	15	2	2	59.35	153.8	78.5		-1.28	1.25
MT359	17	2	2	72.3	174.3	70.3		1.7	0.77
MT135	18	1	2	70.25	169	75.2		0.9	0.95
MT136	18	2	1	56.5	167.3	64		-1.21	-0.63
MT137	18	2	1	55.65	164.5	72		-1.61	-0.52
MT138	18	1	2	43.75	158.1	59		-0.76	-1.49
MT139	18	1	2	68.2	165.2	72		0.32	1.04
MT140	18	1	2	68.3	165.2	72		0.32	1.05
MT141	18	2	1	61.45	178	77		0.23	-0.97
MT142	14	2	2	51.7	160.4	75		0.26	0.31
MT143	17	1	2	72.7	169	76		0.9	1.18
MT144	17	1	2	43.4	154.5	62.04		-1.28	-1.14
MT079	18	2	1	63.25	171.8	71.5		-0.6	-0.14
MT278	17	1	2	54.1	151.35	66.75		-1.76	0.71
MT279	18	1	2	63.25	159.7	74.9		-0.52	0.98
MT280	18	2	1	64.8	166.65	71.8		-1.29	0.51
MT281	18	1	2	48	153.2	62.25		-1.5	-0.28
MT282	18	2	1	70.55	178.45	76.05		0.28	0.05
MT283	16	1	1	57.3	162.15	64.6		-1.48	0.41
MT284	18	1	2	60	155.35	62		-1.19	0.98
MT285	18	1	1	59.14	163.25	70.1		-1.82	0
MT286	18	2	2	49.8	153.75	65.8		-1.42	-0.08
MT360	17	2	1	56.3	168.2	65.7		-0.95	-0.54
MT312	17	1	1	67.85	171.3	69.25		-0.61	0.55
MT361	17	2	1	52.63	169.05	62.3		-0.94	-1.37
MT212	16	1	2	54.6	158.5	69.2		-0.62	0.28
MT213	16	2	2	53.2	152	69.3		-1.61	0.63
MT214	15	1	1	65.01	169.7	76		-0.28	0.8
MT125	17	1	2	63.75	166.8	73.6		0.59	0.57
MT064	16	1	1	55.8	168.6	64.8		-0.65	-0.42
MT065	18	1	1	58.23	172.14	65.8		-0.57	-0.89
MT066	14	2	2	48.24	153.8	65.2		-1	0.19
MT067	18	1	2	39.75	152.8	63.2		-1.56	-1.71
MT068	14	2	2	36.9	150.2	58.2		-1.06	-1.24
MT069	17	2	1	60.23	163.55	58.9		-1.58	0.41
MT070	17	2	1	45.63	156.8	65.2		-2.47	-1.18

## Sheet: Codebook_metadata_methods
Variable_name	Definition	Unit	Coding	Source/Method
participant_ID	Unique anonymized identifier for each study participant			Questionniare
age_years	Decimal age at the time of measurement	Years	Numeric	Questionniare
combined_PA_Level_teenager7daysperiod	Combined physical activity levels of each participant for the last 7 day during time of survey	Ordinal score	1=Low activity levels, 2=Moderate activity levels, 3=High activity levels	Calculated and classified using the GPAQ_A scoring method
Sex	Biological sex	Ordinal score	1=Male, 2=Female	Questionniare
average_weight_kg	Measured weight of each participant in kilograms during time of the survey	Kilograms	Continous	Calculated as average weight
average_height_cm	Measured height of each participant in centimeters during time of the survey	Centimeters	Continous	Calculated as average height
average_waist_circumference	Measured waist circumference of each participant in centimeters during time of the survey	Centimeters	Continous	Calculated as average waist circumference
WAZ_WHO	Weight-for-age z-score. Classification: <-2 = Underweight; >+2 = Overweight (WHO 2006 Standards; computed via WHO Anthro/AnthroPlus)	z_score		Calculated using the WHO 2006 Growth Standards
HAZ_WHO	Height-for-age z-score. Values <-2 indicate stunting; >2 indicate tall stature (WHO 2006 Growth Standards; computed via Anthro/AnthroPlus)	z_score		Calculated using the WHO 2006 Growth Standards
BAZ_WHO	BMI-for-age z-score. Values <-2 indicate thinness; >+1 indicate overweight; >+2 indicate obesity (WHO 2006 Growth Standards; computed via Anthro/AnthroPlus)	z_score		Calculated using the WHO 2006 Growth Standards
	For Metadata/Methods Section
	Physical activity measurement & scoring Ordinal score (1=Low, 2=Moderate, 3=High) representing weekly physical activity level, derived from the Global Physical Activity Questionnaire for Adolescents (GPAQ-A). The score is calculated as the mean value of activity intensity across all relevant domains for a 7-day period.
	Anthropometric classification Anthropometric z-scores were computed using WHO Anthro/AnthroPlus software macros, based on the WHO 2006 Child Growth Standards. Nutritional status was classified using standard deviations (z-scores) from the median of the reference population: a) Height-for-age (HAZ): <-2 = Stunting; >+2 = Tall stature. b) Weight-for-age (WAZ): <-2 = Underweight; >+2 = Overweight. c…
	Abdominal obesity classification - waist circumference cut-offs Waist circumference was classified according to International Diabetes Federation (IDF) gender-specific cut-off values. Individuals were identified as 'Normal' (below cut-off) or ‘At risk for abdominal obesity and metabolic abnormalities’ (at/above gender-specific IDF cut-off: Male≥90cm, Female≥80cm).
